# Supplementary material for: Design, Synthesis, and Evaluation of Doxifluridine Derivatives as Nitroreductase-Responsive Anticancer Prodrugs
Source: Molecules. 2024 Oct 27;29(21):5077. doi: 10.3390/molecules29215077 (PMC11547703; doi:10.3390/molecules29215077)
Supplement: Supplementary file 1 [file molecules-29-05077-s001.zip]

Archive with 1 entries (1 files):
- molecules-3242413-supplementary.pdf
